# Supplementary material for: Computational Understanding of Delithiation, Overlithiation, and Transport Properties in Disordered Cubic Rock-Salt Type Li2TiS3
Source: Nanomaterials (Basel). 2023 Nov 24;13(23):3013. doi: 10.3390/nano13233013 (PMC10707874; doi:10.3390/nano13233013)
Supplement: Supplementary file 1 [file nanomaterials-13-03013-s001.zip]

Archive with 1 entries (1 files):
- nanomaterials-2699332-supplementary.pdf
